# Supplementary material for: Biocompatibility and Mechanical Properties of Carboxymethyl Chitosan Hydrogels
Source: Polymers (Basel). 2022 Dec 28;15(1):144. doi: 10.3390/polym15010144 (PMC9823898; doi:10.3390/polym15010144)
Supplement: Supplementary file 1 [file polymers-15-00144-s001.zip]

Archive with 3 entries (3 files):
- FigureS1.tiff
- FigureS2.tiff
- Supplementary_File_1.xlsx
