# Supplementary material for: Biocompatibility and Mechanical Properties of Carboxymethyl Chitosan Hydrogels
Source: Polymers (Basel). 2022 Dec 28;15(1):144. doi: 10.3390/polym15010144 (PMC9823898; doi:10.3390/polym15010144)
Supplement: Supplementary file 1 [file polymers-15-00144-s001.zip › Supplementary_File_1.xlsx]

## Sheet: Title
	Supplementary File S1. Differences in shape retention of hydrogels.
	" + " means that shape is retained
	" − " means that the gel disintegrated
	" * " denotes the randomized rat for preliminary research
	the occurence of two symbols at once indicates that the rat had two identical hydrogels (rats had either 7 [without repeated mix of concentrations] or 8 implants [with one repeated mix of concentrations)

## Sheet: Shape retention of hydrogels
Time	Cage no.	Rat no.	Ordinal no.	Shape retention of hydrogels
				Concentration of CMCS + concentration of PEGDA						Control
				10+2	3+3	5+3	10+3	3+5	5+5
3 months	1	1	1	-	-	-	-	+	+	+
		2	2	-	-	-	-	+	+	+
		3	3	-	-	-	-	+	+	+
		4	4	-	-	-	-	+	+	+
	2	1	5	-	-	-	-	+	+	+
		2	6	-	-	-	-	+	+	+
		3	7	death of an animal (unrelated to the experiment)							*
		3'	8	-	-	-	-	+	+	+
	3	1	9	-	-	-	-	+	+	+
		2	10	-	-	-	-	+	+	+
		3	11	-	-	-	-	+	+	+
1 month	4	1	1	-	-	-	-	+	+	+
		2	2	-	-	-	-	+	+	+
		3	3	-	-	-	-	+	+	+
		4	4	-	-	-	-	+	+	+
	5	1	5	-	-	-	-	+	+	+
		2	6	-	-	-	-	+	+	+
		3	7	-	-	-	-	+	+	+
		4	8	-	-	-	-	+	+	+	*
		5	9	-	-	-	-	+	+	-
		6	10	-	-	-	-	+	+	+
1 week	6	1	1	-	-	+	-	-	+	+ +
		2	2	- -	+	-	-	-	+	+
		3	3	-	+	+ -	-	+	+	+
	7	1	4	+	+	-	+	-	+ +	+
		2	5	-	+	+	+ -	+	+	+
		3	6	+	+ +	+	+	+	+	+
	8	1	7	+	+	+	+	+ +	+	+
		2	8	+	-	+	+	+	+	+	*
		3	9	+	-	-	+	+	+	+
